# Supplementary material for: Serum IgG titers against periodontal pathogens are associated with cerebral hemorrhage growth and 3-month outcome
Source: PLoS One. 2020 Oct 28;15(10):e0241205. doi: 10.1371/journal.pone.0241205 (PMC7592768; doi:10.1371/journal.pone.0241205)
Supplement: S2 File — (XLSX) [file pone.0241205.s002.xlsx]

## Sheet: Sheet1
body mass index	etiology	Hypertension	Diabetes Mellitus	Dyslipidemia	Atrial fibrillation	Chronic kidney disease	past history of stroke	past history of cerebral hemorrhage	Duration from the past stroke	Drinking	Smoking	Usage of anti-platelet drug	Usage of anticoagulant drug	Time from onset to admission	SBP	DBP	NIHSS on admission	GCS	CRP	premorbid mRS≥2	cerebral hematoma volume	cerebral hematoma growth	supratentrial	intraventricular hemorrhage extension	hematoma growth neuroimaging predictors	Pharmacological blood pressure management	Surgical Management approach	Tube ventilatory use	In hospital septic complications	log IgG titer to Porphyromonas gingivalis	log IgG titer to Aggregatibacter actinomycetemcomitans	log IgG titer to Prevotella intermedia	log IgG titer to Prevotella nigrescens	log IgG titer to Fusobacterium nucleatum	log IgG titer to Treponema denticola	log IgG titer to Tannerella forsythensis	log IgG titer to Campylobacter rectus	log IgG titer to Eikenella corrodens	3 month mRS≥3
kg/m2	Hypertensive=1, cerebral amyloid angiopathy=2, Others=3	Yes=1, No=0	Yes=1. No=0	Yes=1, No=0	Yes=1, No=0	Yes=1, No=0	Yes=1, No=0	Yes=1, No=0	month	Yes=1, No=0	Yes=1, No=0	Yes=1, No=0	Yes=1, No=0	minutes	mmHg	mmHg			mg/dl		ml	Yes=1, No=0	Yes=1, No=0	Yes=1, No=0	Yes=1, No=0	Yes=1, No=0	Yes=1, No=0	Yes=1, No=0	Yes=1, No=0	(EU)	(EU)	(EU)	(EU)	(EU)	(EU)	(EU)	(EU)	(EU)	Yes=1, No=0
17.3346	1	1	0	0	0	1	0	0	NA	0	0	0	0	64	212	98	9	15	0.1	0	12.8	0	1	1	0	1	0	0	0	1.63448	1.10882	1.33535	1.39339	1.84003	1.29897	1.28463	1.78964	1.51046	0
22.2908	2	1	1	1	0	0	0	0	NA	0	0	0	0	212	239	103	18	14	0.1	0	21	0	1	0	0	1	0	0	1	1.42354	1.63643	2.08679	2.24808	2.85971	1.3375	1.54316	1.96275	2.19777	0
16.657	3	0	0	0	0	0	0	0	NA	0	0	0	0	230	196	105	4	14	0.5	0	34.1	0	1	0	0	1	0	0	0	1.50097	2.59345	1.64871	2.04736	1.58807	1.65428	1.84538	2.18248	2.13462	1
18.7962	1	1	0	0	0	0	1	1	24	0	0	0	1	150	168	120	25	5	1.2	0	23.8	0	1	1	0	1	0	0	0	1.52585	1.67928	2.01208	1.95709	2.10769	0.664797	1.06373	1.48087	0.984382	0
21.4692	1	1	0	0	0	0	1	0	14	0	1	0	1	314	135	81	8	15	0.1	1	10.3	1	1	1	0	1	0	0	1	2.27153	1.23452	1.13617	1.60249	0.500822	1.05976	1.5186	2.29712	1.91121	0
21.0119	1	1	0	0	1	0	0	0	NA	0	0	0	1	60	192	122	16	15	0.2	0	6.8	0	1	0	0	1	0	0	0	1.48478	1.98273	1.57253	1.69727	1.03169	1.11552	1.19257	1.52368	2.32696	1
23.0344	1	1	1	1	0	1	1	0	72	0	1	1	0	1470	166	92	2	15	0.07	0	0.96	0	1	0	0	0	0	0	0	1.30344	1.37377	1.90966	2.07469	1.01831	1.35592	1.38147	2.43241	0.984382	1
19.052	1	0	0	1	0	0	0	0	NA	0	0	0	0	184	159	105	20	10	0.05	0	24.3	0	1	0	0	1	0	0	0	2.75426	2.68219	2.52795	2.84251	2.36513	2.81295	2.93503	2.80446	2.82476	0
22.4913	3	1	0	0	0	0	0	0	NA	1	1	0	0	712	153	113	6	6	1.4	0	15.4	0	1	0	0	0	0	1	0	1.64337	2.07419	1.9155	2.06797	1.38762	1.92815	1.67531	2.68957	1.4281	0
21.9037	1	1	0	0	1	1	0	0	NA	0	1	0	1	1290	149	86	3	15	1.08	0	26	1	1	0	0	1	0	0	0	4.18959	2.38277	2.98236	2.60383	2.38839	2.24484	2.02242	3.09932	2.2213	0
27.8852	1	1	1	1	0	1	0	0	NA	0	0	0	0	450	183	102	19	15	3.06	0	11.6	0	0	0	0	0	0	0	0	0.37407	0.985093	1.64796	1.85797	0.365392	1.20002	1.07753	1.95958	1.5733	1
20.4518	1	0	1	0	0	1	0	0	NA	0	0	1	0	2130	137	90	8	15	0.04	1	13.2	0	1	0	1	0	0	0	0	3.90702	1.85955	2.49485	2.14687	1.5021	2.47165	2.05908	3.12406	1.87999	0
27.9431	3	0	0	0	0	0	1	0	24	1	1	1	1	420	168	99	1	15	0.6	0	14.6	0	0	0	0	0	0	0	0	2.03968	0.985093	1.6682	1.75109	1.02352	1.16844	1.13694	1.8081	1.68209	1
15.4888	1	0	0	0	1	0	0	0	NA	0	0	0	0	1102	145	109	12	14	1.49	0	19.4	0	1	1	0	1	0	0	0	2.69106	2.30347	1.77855	2.08824	0.780147	1.42692	1.81171	2.02167	2.42977	0
23.091	1	0	0	0	0	0	0	0	NA	1	1	0	0	937	172	101	1	15	0.18	0	8.1	0	1	0	0	1	0	0	0	2.09602	1.85955	1.23869	1.5621	0.285614	1.22999	1.46868	1.8081	2.04453	1
19.6232	1	1	0	0	0	0	0	0	NA	1	1	0	0	3285	193	120	2	15	0.02	0	0.81	0	1	0	0	1	0	0	0	0.211089	3.24568	-0.0195846	2.19959	0.655766	2.0323	2.04781	2.9194	2.25107	1
18.3391	1	0	0	0	0	0	0	0	NA	0	1	0	0	56	118	78	7	15	0.07	0	0.99	0	0	0	0	0	0	0	0	2.42323	2.29767	1.92708	2.21787	1.63799	1.6268	1.691	2.33387	1.98282	0
24.7676	1	1	0	1	1	1	1	1	72	0	1	0	1	5280	122	75	13	12	1.31	1	18.1	0	1	1	0	0	0	0	0	2.10458	1.86852	2.22025	1.87704	1.40564	1.59264	1.68467	2.19291	1.9937	0
21.6889	1	1	0	0	1	1	0	0	NA	0	0	0	1	540	179	103	2	15	0.3	0	18.3	0	0	0	0	1	0	0	0	2.03786	1.73687	1.80878	1.83005	1.50675	1.64342	1.71578	2.05873	1.85818	1
23.2438	1	1	0	0	0	1	0	0	NA	0	0	0	0	84	126	67	1	15	1.13	0	1.92	0	1	0	0	0	0	0	0	1.86108	2.06185	1.4533	1.69652	1.47209	1.38494	1.52258	1.81348	1.75483	1
20.1951	1	1	0	0	0	0	1	1	NA	1	0	1	0	125	146	85	32	5	1	1	60.5	0	1	1	0	1	0	0	0	1.95203	2.05324	2.07138	2.11177	2.44817	1.63237	1.90913	1.43858	1.8386	0
25.8645	3	1	1	0	0	1	0	0	NA	0	0	0	0	4200	132	72	0	15	6.38	0	0.59	1	1	0	0	1	0	0	0	1.9934	2.4207	2.07451	2.12391	1.59047	1.64889	1.63889	2.15592	2.14106	0
17.7732	1	1	0	0	0	0	0	0	NA	1	1	0	0	600	200	133	4	15	0.03	0	1.2	0	1	0	0	1	0	0	0	1.39566	0.739815	0.864676	-0.270041	1.07722	-0.114211	0.777384	-0.26047	1.01102	1
20.9902	1	0	0	0	0	0	0	0	NA	0	1	0	0	75	130	60	3	15	0.06	0	5.2	0	1	0	0	0	0	0	0	2.84127	2.09284	2.44219	2.71003	1.1047	1.27753	1.51662	1.73973	1.79006	1
23.8751	1	1	1	0	0	1	1	0	NA	0	0	1	0	3165	184	90	11	14	2.52	0	13.7	0	1	1	0	1	0	0	0	2.56688	1.57481	0.97498	0.180293	1.58216	0.00655148	0.882422	2.17519	1.38658	0
25.5354	1	1	0	0	0	1	0	0	NA	0	0	0	0	3119	215	115	15	11	0.19	0	51.2	0	1	1	1	1	0	0	0	1.98456	1.78336	1.88974	0.814089	1.55403	1.26267	1.07237	0.651668	1.37125	0
17.6522	1	0	0	0	0	0	0	0	NA	1	1	0	0	1800	131	79	0	15	3.3	0	6.5	0	1	0	0	0	0	0	0	2.03384	2.11184	2.7532	1.81595	2.01095	1.46533	2.50371	1.8612	1.63406	1
21.3333	1	1	0	0	1	1	0	0	NA	1	1	1	0	150	168	84	0	15	0.02	0	0.18	0	0	0	0	1	0	0	0	2.23716	1.76167	1.81128	1.95925	1.50292	1.92314	1.9754	1.98698	1.96766	1
25.7117	1	1	1	1	0	0	1	0	60	0	1	1	0	282	130	80	13	11	0.03	0	74.8	0	1	1	0	1	0	0	0	2.78988	2.29793	2.39724	1.75987	2.03259	1.4941	1.9754	2.30184	1.38316	0
20.1674	1	1	0	0	0	1	1	1	24	1	1	0	0	450	138	87	4	15	0.14	0	10.4	0	1	0	0	0	0	0	0	1.25824	2.21541	2.23498	0.784639	1.50292	1.39078	1.34772	1.77348	0.991162	1
30.4688	1	1	0	0	0	0	0	0	NA	0	1	0	0	700	220	100	29	5	0.23	0	8.9	0	0	0	0	1	0	0	1	3.37074	1.49091	1.28045	1.09071	1.13873	2.27505	1.57458	1.01482	1.21185	0
26.7769	1	1	1	0	0	1	1	0	NA	1	1	1	0	626	253	116	19	9	0.43	1	58	0	1	1	1	1	0	0	0	1.77232	2.05544	1.58875	1.23374	1.86099	1.37539	1.56184	0.888703	1.50348	0
27.0993	1	1	1	0	0	0	1	0	36	0	1	1	0	64	196	93	2	15	0.01	0	0.31	0	1	0	0	1	0	0	0	1.12849	1.37252	1.6212	1.50819	2.07592	1.55497	1.50018	1.2932	1.62866	1
21.3528	1	1	0	0	0	1	0	0	NA	0	0	0	0	57	199	108	15	13	0.88	1	8.81	0	1	1	0	1	0	0	0	2.38162	1.49997	1.70172	0.904831	1.20701	0.0472181	0.706384	1.58559	1.52435	0
23.7812	1	1	1	0	0	1	1	0	144	0	0	0	0	127	120	67	38	4	0.05	1	123.4	0	1	1	1	1	0	0	0	0.774861	-0.163225	1.66191	0.432728	-0.112659	-0.726873	0.219379	2.31435	0.750133	0
21.8182	1	1	0	0	0	0	0	0	NA	1	1	0	0	57	197	104	15	12	2.42	0	18.46	0	1	1	0	1	0	0	0	2.3036	1.12826	1.16772	0.172519	0.728579	0.211089	1.27246	0.447846	0.556694	0
23.8751	1	1	1	1	0	0	1	0	228	0	0	0	0	102	215	131	4	15	0.02	0	2.65	0	1	0	0	0	0	0	0	1.1112	2.12507	1.43024	0.934707	2.01488	0.211089	0.535063	1.24183	1.67399	1
25.0135	1	1	0	0	0	0	0	0	NA	1	1	0	0	412	125	86	3	15	0.23	0	7.25	0	1	0	0	1	0	0	0	1.04101	2.085	1.8744	2.41437	1.25163	1.04676	1.299	2.10422	1.58736	1
20.5612	2	1	0	0	0	1	0	0	NA	0	0	1	0	32	213	144	10	12	1	1	29.64	0	1	0	1	1	0	0	0	1.23504	1.35725	1.87931	1.62908	1.47291	0.497363	0.388997	0.71726	1.28468	0
32.2708	1	1	1	1	1	0	0	0	NA	0	1	1	1	194	200	97	16	14	0.05	0	10.97	1	1	0	1	1	0	0	0	1.87799	1.679	1.72447	1.52673	1.43454	1.61502	1.68481	1.42483	1.46526	0
21.8719	1	1	0	0	0	0	0	0	NA	0	0	0	0	955	131	84	4	15	0.28	0	5.33	0	1	0	0	1	0	0	1	3.20682	2.20358	1.46624	1.46718	1.68784	2.07408	1.83459	2.47662	2.01381	1
17.1158	1	1	0	0	0	1	0	0	NA	0	0	0	0	53	163	98	13	14	1.6	1	4.12	0	1	0	0	1	0	0	0	2.53428	1.97988	1.49554	1.19486	0.770028	0.954313	1.70145	1.92479	2.08742	0
20.3739	1	1	0	0	0	0	1	1	120	0	0	0	0	1020	189	110	10	14	0.61	0	12.02	0	1	0	0	1	0	0	0	1.51434	1.68507	1.69383	1.76529	0.983289	0.528425	0.3252	2.07366	1.83371	0
27.128	1	1	0	1	0	1	0	0	NA	0	1	0	0	383	189	96	8	14	0.03	0	12.1	0	1	0	0	1	0	0	0	2.10709	1.47965	1.57549	1.25482	0.942423	0.791856	1.498	1.78753	1.12191	1
28.5483	1	1	0	0	0	0	0	0	NA	0	0	0	0	205	153	99	14	6	0.05	0	3.84	0	0	0	0	1	0	1	0	1.51434	0.567216	0.980372	1.08097	1.60111	0.848753	1.03053	1.47223	0.657932	0
19.9594	1	1	0	0	0	0	0	0	NA	1	1	0	0	52	203	119	8	15	0.03	0	0.94	0	0	0	0	1	0	0	0	2.80611	1.71883	2.31581	2.70513	0.0988026	1.31556	1.4363	2.17019	1.55482	1
19.2277	1	1	0	0	0	0	0	0	NA	1	1	0	0	26	202	98	4	15	0.05	0	6.11	0	1	1	0	1	0	0	0	3.36532	1.38961	2.03675	1.93954	0.646059	1.27867	1.60707	1.56598	1.69905	1
18.6667	2	1	0	0	0	0	0	0	NA	0	0	0	0	44	189	123	0	15	0.02	0	1.15	0	1	0	0	1	0	0	0	2.56957	2.17654	0.833387	1.61529	1.0038	1.1601	1.03053	2.08716	1.2474	1
18.5733	2	0	0	0	0	1	0	0	NA	0	0	0	0	600	185	91	10	13	1.47	1	16.46	0	1	0	1	1	0	0	0	1.60044	1.57481	1.4648	1.34565	2.17834	1.39044	1.27274	0.89947	1.17793	0
23.0681	3	1	0	0	0	1	0	0	NA	0	0	0	0	137	158	74	1	15	0.11	0	20.13	0	0	0	1	0	0	0	0	1.65949	1.77473	2.21415	0.310185	1.26955	-0.634858	0.720513	1.18718	0.0657929	1
17.5697	2	0	0	0	0	0	0	0	NA	0	1	0	0	1440	171	91	0	15	0.05	0	12.65	0	0	0	0	0	0	0	0	2.1311	0.911536	1.29925	1.07224	1.80595	-0.423776	0.931162	0.997104	0.766882	1
23.5539	2	1	1	1	0	0	0	0	NA	0	1	0	0	88	198	119	3	15	0.02	0	16.73	0	0	0	0	0	0	0	0	0.871949	1.56236	2.01218	0.680694	1.47875	0.751252	1.08561	1.12432	0.689491	1
21.5978	1	1	0	0	0	0	0	0	NA	1	1	0	0	40	140	90	6	15	0.08	0	7.33	0	1	1	0	1	0	0	0	2.68654	1.5171	1.85688	1.27518	1.9294	1.58253	1.94074	1.97384	1.88156	1
26.1896	1	1	0	0	0	1	0	0	NA	1	0	0	0	69	190	101	18	10	0.19	0	23.92	1	1	0	0	1	0	0	1	1.85106	2.11819	2.09025	-0.486531	2.31923	0.924128	1.08561	1.70146	1.87648	0
23.3067	1	1	0	0	0	0	1	1	120	0	0	0	0	547	213	113	3	15	0.03	0	0.37	0	1	0	0	0	0	0	0	2.1311	1.41748	1.86916	-0.221479	1.59838	0.249979	0.777384	2.58148	1.74272	0
26.5625	1	1	1	1	0	0	0	0	NA	0	1	0	0	84	135	74	16	11	1.73	0	37.43	0	1	1	1	1	1	1	0	2.08595	1.15419	2.26134	2.30343	2.13315	1.64033	1.43363	1.13159	1.14698	0
23.7715	1	0	0	0	0	0	0	0	NA	0	0	0	0	420	193	115	11	15	2.12	0	2.15	1	0	0	0	1	0	0	0	0.577496	0.617538	0.748237	1.48228	1.1982	1.21232	0.720128	0.19122	0.799836	0
21.2084	1	1	0	0	0	0	0	0	NA	0	0	0	0	62	190	123	9	15	0.03	0	1.39	0	0	0	0	1	0	0	0	1.8737	2.17474	3.05646	2.55502	1.42664	2.392	1.49894	1.96331	1.86672	1
23.4555	1	1	0	0	0	0	1	1	12	0	0	0	0	120	178	120	26	6	4.33	1	6.8	1	1	1	0	1	0	1	1	2.57797	1.59594	2.47856	1.89588	1.23209	1.02212	1.66544	1.98625	1.71796	0
20.9396	1	1	0	1	0	0	0	0	NA	1	0	0	0	134	156	104	5	15	2.04	0	8.72	0	1	1	0	0	0	0	0	2.45703	2.48571	1.49083	1.08978	0.888527	0.76877	0.355631	1.46091	0.916233	1
21.5019	1	1	0	0	0	0	0	0	NA	0	0	0	0	80	133	87	22	7	2.99	1	33.37	0	1	1	0	1	1	0	0	3.18918	1.91574	2.84918	2.54157	1.81019	1.08465	1.39093	1.80255	1.723	0
18.5207	1	0	0	0	0	0	0	0	NA	0	0	0	0	125	205	111	21	14	1.56	1	7.32	0	1	0	0	1	0	0	0	2.5056	1.94306	1.73957	1.56913	0.73113	1.7109	1.64762	3.05682	2.40246	0
16.6222	1	0	0	0	0	0	0	0	NA	0	0	0	0	840	139	84	18	7	2.66	0	25.42	0	0	0	0	0	0	0	1	3.23072	1.574	1.86966	2.12787	0.860638	1.33826	1.05099	3.42896	-0.341022	0
21.8787	2	0	0	0	0	0	0	0	NA	0	0	0	0	147	161	92	1	15	0.2	0	27.79	0	1	0	0	0	0	0	0	2.53044	2.23247	2.34258	2.3049	2.21087	1.43332	2.29373	2.88384	2.1542	0
18.0898	1	1	0	0	0	0	0	0	NA	0	0	0	0	715	186	101	1	15	0.03	0	4.94	1	1	1	0	1	0	0	0	2.34478	3.16254	2.28314	1.81533	1.4645	1.29204	1.78902	1.99569	1.56015	1
28.7641	2	1	0	1	0	1	0	0	NA	0	0	0	0	1440	182	100	9	13	4.88	0	40.97	0	1	0	1	1	0	0	0	2.3599	1.6517	1.92023	1.75995	1.61767	1.15693	1.67654	1.64005	1.62706	1
23.8384	1	1	0	0	0	1	1	0	12	0	0	1	0	65	216	115	2	15	0.11	0	0.41	0	1	0	0	1	0	0	0	2.74985	3.46886	2.45608	2.33665	1.83786	1.55912	1.81456	3.61198	2.05707	1
21.2306	1	1	0	0	0	1	1	1	384	1	0	0	0	200	186	105	26	4	0.03	0	4.4	1	0	1	0	1	0	0	0	3.84568	3.40461	2.9432	2.16867	2.13096	2.03712	2.01793	2.77504	2.762	0
21.7778	1	1	0	0	0	0	0	0	NA	0	0	1	0	3600	130	80	1	15	0.03	0	0.21	0	0	0	0	1	0	0	1	1.00586	0.406598	0.762274	0.846544	0.907117	0.673717	1.0579	2.09509	1.03459	0
21.9738	2	0	0	0	0	0	1	1	0.8	0	0	0	0	207	136	92	10	11	0.03	0	12.63	0	1	0	1	1	0	0	0	2.43331	1.01007	0.896761	1.29391	0.92351	0.528425	1.27012	1.84364	0.822259	0
18.6328	1	1	1	0	0	0	0	0	NA	0	0	0	1	150	160	92	5	15	0.26	0	2.01	0	1	1	0	1	0	0	0	2.00651	1.77275	1.85888	2.1155	1.78119	1.80969	1.99257	1.61228	1.8537	0
22.9481	1	1	0	0	0	0	1	1	132	0	0	0	0	39	192	104	7	13	0.03	1	1.99	0	1	0	0	1	0	0	0	2.31931	1.53323	1.98236	1.77966	2.10497	1.91567	1.15968	2.44223	1.86636	0
17.9418	1	1	0	0	0	0	0	0	NA	0	0	0	0	153	183	109	6	15	1.79	0	31.55	0	1	1	0	1	1	1	0	1.39351	0.905951	0.924348	0.963668	2.31465	1.14229	1.27012	0.575552	0.990437	0
18.3984	3	1	0	0	0	1	0	0	NA	1	1	0	0	29	206	137	6	15	1.5	0	36.12	0	1	0	1	1	0	0	0	2.165	1.37868	2.04574	1.4395	1.86847	2.32667	1.36224	1.26349	1.14268	0
21.1702	1	1	0	0	0	0	0	0	NA	1	1	0	0	531	157	90	22	8	0.15	0	7.31	0	1	1	0	1	0	0	0	2.07938	1.27861	2.40433	1.71244	1.59136	1.46339	1.38606	3.17722	1.2512	0
21.4876	2	1	0	0	1	0	0	0	NA	0	0	0	0	122	168	78	2	15	0.12	0	7.06	0	1	0	0	0	0	0	0	1.4082	1.58694	1.65404	1.14405	0.775798	0.808167	0.68325	2.39632	1.25147	1
14.8395	1	1	0	0	0	0	0	0	NA	0	0	0	0	59	183	110	17	13	1.99	0	5.59	0	1	0	0	1	0	0	0	1.63405	2.28572	1.82115	1.20169	1.11083	1.75507	0.841638	1.75859	1.31437	0
16.8242	1	1	0	1	0	0	1	1	24	1	1	0	0	72	188	101	4	15	0.03	0	2.75	1	1	1	0	1	0	0	0	2.12419	3.04335	2.86208	1.68849	2.49605	1.31209	1.49555	2.69544	1.52351	0
16.9201	1	1	1	0	1	1	0	0	NA	0	0	1	0	1080	168	126	15	15	0.03	0	5.67	0	1	0	0	1	0	0	0	2.07193	1.97923	1.53015	1.25456	0.940174	0.704487	1.0604	1.40697	1.95324	0
14.1406	1	1	1	0	0	0	1	0	0.67	0	0	1	0	1320	186	112	23	7	0.53	1	40.25	0	1	1	1	1	1	0	1	2.57747	1.63488	1.99695	1.44925	1.43428	0.516953	0.565404	0.687001	1.72393	0
39.8667	1	1	0	1	0	1	0	0	NA	0	0	0	0	56	201	101	1	15	1.65	0	0.95	0	1	0	0	1	0	0	0	2.38226	0.60402	1.40815	1.41456	1.65553	-0.20574	0.0652291	1.4703	1.46209	1
22.006	2	1	0	1	0	0	1	1	36	0	0	0	1	89	169	82	29	6	0.13	1	92.28	0	1	1	0	1	0	0	0	2.21017	2.00157	2.42468	1.54107	1.47893	-0.24443	0.351098	1.90268	1.94013	0
21.5349	1	1	0	1	0	0	0	0	NA	1	1	0	0	45	162	68	17	15	0.05	0	15.72	0	1	1	0	1	0	0	0	2.40798	1.64272	2.14214	1.386	1.39432	0.216624	0.265955	1.44339	1.27279	0
26.1583	1	1	0	0	0	1	0	0	NA	1	1	0	0	40	156	97	18	14	1.05	0	7.98	0	1	0	0	1	0	0	0	3.01152	1.16401	2.16582	1.23101	1.61286	-0.367709	-1.05128	0.734112	0.944812	0
20.2812	2	1	0	0	0	0	0	0	NA	0	0	0	0	119	214	132	0	15	0.35	0	1.48	0	1	0	0	0	0	0	0	2.57426	1.5307	1.69084	1.36658	1.56232	0.587642	1.15934	1.9338	1.61524	1
16.955	1	1	0	0	0	0	0	0	NA	0	1	0	0	50	183	103	7	14	0.11	0	4.72	0	1	1	0	1	1	0	0	2.42045	1.5307	1.94831	1.38823	1.69517	1.71798	0.675998	1.41651	1.59732	0
23.4375	2	1	0	1	0	0	0	0	NA	0	0	0	0	720	207	108	9	13	0.08	0	36.11	0	1	0	0	1	0	0	0	1.06934	1.64863	1.8813	1.34442	1.297	0.429399	0.675998	1.26455	1.48344	1
22.1421	1	1	0	1	0	1	0	0	NA	0	0	0	0	62	211	102	14	15	1.11	0	4.58	0	1	1	0	1	0	0	0	2.62366	0.904516	2.10732	1.38107	1.57789	2.07286	0.96252	1.43279	1.44278	0
22.0492	1	1	1	1	0	0	1	0	84	0	0	1	0	42	201	122	12	15	0.1	0	7.01	0	1	1	0	1	0	0	0	3.63934	1.88148	1.31484	1.77669	1.51803	0.657576	1.30476	1.38884	1.53706	0
31.1111	1	0	0	0	0	0	0	0	NA	0	0	0	1	105	146	69	21	4	0.11	0	7.45	0	1	1	0	1	1	0	0	2.36871	2.23045	2.01478	1.36658	1.74702	0.657576	1.47949	1.70085	1.40594	0
18.9745	1	1	0	1	0	0	0	0	NA	0	0	0	0	2880	234	137	6	15	0.04	0	1.18	0	1	0	0	1	0	0	0	1.57568	2.64812	2.10492	1.50244	1.53079	0.928216	1.5829	1.53084	1.53706	1
18.9866	1	1	0	0	0	1	0	0	NA	1	1	0	0	58	252	97	0	15	0.1	0	0.78	0	1	0	0	1	0	0	0	3.93865	1.33518	1.78004	1.32172	1.52123	0.45775	1.14156	1.22632	1.47341	1
27.0552	1	1	0	0	0	0	0	0	NA	0	1	0	0	81	156	108	10	11	0.57	0	7.37	0	1	0	0	1	1	1	0	1.3234	1.58363	0.730812	1.43011	1.50518	0.722577	0.96252	1.25195	0.790467	1
26.2469	1	1	0	0	1	0	1	0	3	0	1	1	1	145	175	84	18	11	0.15	1	7.26	0	1	0	0	1	0	0	0	2.95467	1.62761	2.42285	1.33691	0.55424	0.611549	0.239539	0.734019	0.827557	0
26.6728	2	1	0	0	0	0	0	0	NA	0	0	0	0	45	235	153	14	6	0.08	0	80.26	0	1	1	0	0	1	1	1	2.84582	2.08737	1.72672	0.81559	1.78644	0.840317	1.14156	1.2456	1.57912	0
25.3906	2	1	0	1	0	0	0	0	NA	0	1	0	0	290	206	107	0	15	0.08	0	17.1	0	0	0	0	1	0	0	0	2.15115	2.16525	2.03878	1.86513	1.96537	2.08358	2.03443	1.93341	1.82743	1
25.1808	1	1	0	0	0	0	0	0	NA	0	1	0	0	50	212	122	13	15	0.12	0	4.67	0	1	1	0	1	0	0	0	-0.985375	-0.44192	1.53817	-1.1856	0.610086	-0.0198263	0.554385	0.716621	-0.000738429	1
22.5896	1	1	0	0	0	0	1	1	36	0	1	0	0	90	202	111	30	10	0.09	1	38.02	0	1	0	0	1	0	1	1	-0.985375	1.64302	1.62656	0.466317	0.831576	0.105552	0.573108	0.981463	0.93357	0
24.8047	1	1	0	1	0	1	0	0	NA	0	0	0	0	90	178	80	16	9	0.17	0	3.81	0	1	1	0	1	0	0	1	1.84252	2.4766	2.09128	1.7694	1.83852	0.906244	0.900528	1.86127	1.5451	0
26.6436	1	1	0	0	0	0	0	0	NA	0	1	0	0	2160	196	116	3	15	0.06	0	1.62	0	1	0	0	1	0	0	0	3.30494	1.45464	1.89439	0.978402	1.29414	2.7008	0.609767	1.42089	1.20318	1
22.8624	1	1	0	0	0	0	0	0	NA	1	1	0	0	46	157	98	1	15	0.62	0	0.26	0	1	0	0	1	0	0	0	-0.985375	-0.856972	-0.842164	-1.1856	0.610086	-0.0198263	0.554385	-0.548298	-1.17802	1
28.7233	1	1	0	1	1	1	1	1	20	0	1	0	1	109	178	104	14	10	1.07	0	10.8	1	1	1	0	1	0	0	0	1.35593	2.17662	2.67079	2.01583	1.53532	0.958871	1.18712	1.79948	1.86951	0
29.6173	1	1	1	1	0	0	0	0	NA	0	0	0	1	5760	184	109	16	13	0.6	0	2.62	1	1	0	0	1	0	0	0	1.10244	1.80169	1.73678	0.513656	1.93605	0.82337	0.662245	1.50499	1.13763	0
19.4942	2	1	0	0	0	0	0	0	NA	1	1	0	0	188	170	80	0	15	0.23	1	1.26	0	1	0	0	1	0	0	0	2.64749	2.49741	1.65251	0.28714	0.927639	0.800861	0.518323	1.76408	1.3722	1
25.3515	1	1	1	1	0	0	0	0	NA	1	1	0	0	150	153	105	14	15	0.08	0	7.49	0	1	0	0	1	0	0	0	2.35859	1.95689	2.10472	1.93303	1.46524	1.90254	1.82206	2.08202	1.77837	1
13.5602	1	0	0	0	1	0	1	0	24	0	0	0	0	240	188	106	27	9	0.95	1	16.86	1	0	1	0	1	1	1	1	1.13556	2.29457	1.1772	0.249318	0.842772	0.777649	0.433157	1.36126	1.44784	0
23.5294	1	1	1	1	0	0	1	0	192	0	1	1	0	90	159	97	15	15	0.02	0	9.72	0	1	0	0	1	0	0	0	1.07981	3.30731	0.31592	0.168288	1.36531	-0.0443868	0.477064	1.59824	1.616	1
21.0105	1	1	0	0	0	1	0	0	NA	0	1	0	0	110	121	66	0	15	0.03	0	0.16	0	0	0	0	1	0	0	0	3.32432	1.64269	2.09567	1.40339	0.978064	1.46829	0.781152	1.22197	1.44784	1
20.4082	3	0	0	0	0	0	1	1	11	1	1	0	0	125	178	109	0	15	0.03	1	0.21	0	0	0	0	0	0	0	0	1.65269	1.63696	2.56159	1.68151	2.19275	1.85138	2.12417	2.23132	2.39674	1
24.8408	1	1	0	0	0	0	0	0	NA	0	1	0	0	34	151	99	19	14	0.06	0	7.8	0	1	0	0	1	0	0	0	1.77547	1.20378	1.90284	1.54934	1.16284	1.11172	1.08853	1.36441	1.84155	0
24.8971	1	1	0	1	0	0	0	0	NA	0	1	0	0	7200	123	67	4	15	0.1	0	5.64	0	1	0	0	1	0	0	0	2.07723	1.87539	2.22836	2.08341	0.429193	2.06902	2.04456	2.23052	1.71158	1
24.6484	1	1	0	0	0	0	0	0	NA	1	1	0	0	120	213	115	17	15	8.62	0	20.6	0	1	0	0	1	0	0	1	2.19244	1.18085	1.70477	2.05591	1.04655	1.21342	1.08853	1.30049	1.08448	0
18.2999	1	1	0	0	0	0	1	0	96	0	0	0	0	38	170	88	37	4	0.12	1	76.2	0	1	1	0	1	0	0	0	0.955154	1.26972	1.29329	1.43664	1.01764	1.06675	1.06744	1.38525	0.689757	0
18.8615	1	1	0	1	0	1	1	1	312	0	0	1	0	150	167	101	7	15	0	0	11.05	0	1	0	0	1	0	0	0	0.705809	1.86714	1.29329	1.31343	1.4087	0.961581	0.931232	1.74426	0.689757	1
26.9598	1	1	0	1	1	0	0	0	NA	1	1	1	1	64	196	93	1	15	2.23	0	0.63	0	0	0	0	1	0	0	0	2.6014	2.47864	2.23906	1.92852	1.66542	1.6329	1.80623	1.77433	1.41053	1
